# Supplementary material for: Understanding the immunological landscape of England during SARS-CoV2 Omicron variant wave
Source: PLoS One. 2022 Oct 14;17(10):e0264870. doi: 10.1371/journal.pone.0264870 (PMC9565446; doi:10.1371/journal.pone.0264870)
Supplement: S1 Data — (ZIP) [file pone.0264870.s001.zip]

Archive with 15 entries (12 files):
- ImmunologicalProfiles_data/
- ImmunologicalProfiles_data/20210501_data_fig1/
- ImmunologicalProfiles_data/20210501_data_fig1/0-14_vaccines_and_infections_20210501.csv
- ImmunologicalProfiles_data/20210501_data_fig1/15-24_vaccines_and_infections_20210501.csv
- ImmunologicalProfiles_data/20210501_data_fig1/25-44_vaccines_and_infections_20210501.csv
- ImmunologicalProfiles_data/20210501_data_fig1/45-64_vaccines_and_infections_20210501.csv
- ImmunologicalProfiles_data/20210501_data_fig1/65-74_vaccines_and_infections_20210501.csv
- ImmunologicalProfiles_data/20210501_data_fig1/75+_vaccines_and_infections_20210501.csv
- ImmunologicalProfiles_data/20220112_data_fig1/
- ImmunologicalProfiles_data/20220112_data_fig1/0-14_vaccines_and_infections_20220112.csv
- ImmunologicalProfiles_data/20220112_data_fig1/15-24_vaccines_and_infections_20220112.csv
- ImmunologicalProfiles_data/20220112_data_fig1/25-44_vaccines_and_infections_20220112.csv
- ImmunologicalProfiles_data/20220112_data_fig1/45-64_vaccines_and_infections_20220112.csv
- ImmunologicalProfiles_data/20220112_data_fig1/65-74_vaccines_and_infections_20220112.csv
- ImmunologicalProfiles_data/20220112_data_fig1/75+_vaccines_and_infections_20220112.csv
