# Supplementary material for: Understanding the immunological landscape of England during SARS-CoV2 Omicron variant wave
Source: PLoS One. 2022 Oct 14;17(10):e0264870. doi: 10.1371/journal.pone.0264870 (PMC9565446; doi:10.1371/journal.pone.0264870)
Supplement: S1 Data — (ZIP) [file pone.0264870.s001.zip › ImmunologicalProfiles_data/20210501_data_fig1/0-14_vaccines_and_infections_20210501.csv]

region	AZ_6plus	PF_6plus	MD_6plus	AZ_3to6	PF_3to6	MD_3to6	AZ_3less	PF_3less	MD_3less	AZAZ_6plus	PFPF_6plus	MDMD_6plus	AZAZ_3to6	PFPF_3to6	MDMD_3to6	AZAZ_3less	PFPF_3less	MDMD_3less	AZ_3rd	MD_3rd	PF_3rd	infections_med_6plus	infections_005_6plus	infections_095_6plus	infections_med_3to6	infections_005_3to6	infections_095_3to6	infections_med_3less	infections_005_3less	infections_095_3less	population	unvaccinated
North East	0	0	0	0	1	0	3	5	0	0	0	0	0	0	0	0	0	0	0	0	0	69211.59261261232	61254.34935670848	78272.37729940795	38677.1501744673	35090.05193838429	42503.77823327245	13574.494998778797	12060.852107350678	15251.12182192335	447742	447733
Yorkshire and The Humber	0	0	0	0	1	0	4	9	0	0	0	0	0	0	0	1	1	0	0	0	0	137388.30044904782	121760.47415271064	155057.84035835278	50796.19716438103	46383.19602251695	55639.82565061132	20203.043350163458	18005.438616070292	22657.83226772062	987207	987191
North West	0	1	0	4	1	0	12	11	0	0	0	0	0	0	0	3	5	0	0	0	0	577312.7873502423	524624.3667646602	631731.365120788	65478.075130334386	59176.499962686015	72247.72591944743	17262.27548208618	14952.191226025785	19919.751620621777	1316373	1316336
East Midlands	0	0	0	2	4	0	15	7	0	0	0	0	0	1	0	1	2	0	0	0	0	93204.0738761521	83540.36763555385	104073.72116700899	74185.15515644367	68089.39741815171	80833.91014930278	22028.98716060903	19859.0768560562	24460.20910458036	842640	842608
West Midlands	0	0	0	3	2	0	6	17	0	0	0	0	0	0	0	0	4	0	0	0	0	141889.26160547807	126000.04122346078	159927.66034763516	99725.92816282788	91978.51508182648	107999.96091919359	25433.997908381534	22871.46060084335	28290.689284093914	1094326	1094294
East of England	0	0	0	1	8	0	4	27	0	0	0	0	0	0	0	0	4	0	0	0	0	125782.81229763017	110658.77165889784	142307.23450701725	100394.57421741425	92530.02254874166	108933.11465089464	17804.264014656244	15809.296675000207	20025.49889358067	1133716	1133672
South East	0	3	0	0	7	0	27	33	0	0	0	0	0	0	0	14	6	0	0	0	0	126487.43293131443	112631.66316859565	142120.6241598879	159993.85808449326	147731.10199673017	172792.09593562674	25800.68636539597	22911.84325933094	28978.46050283593	1654185	1654095
London	0	0	0	7	2	0	24	18	0	0	0	0	0	0	0	14	9	0	0	0	0	296307.0264508292	259767.47614529356	336223.6469946533	252451.76642171573	233704.86580607167	272259.08417162753	31273.77919273835	28135.452042406196	34737.77092507491	1739862	1739788
South West	0	2	0	0	9	0	1	19	0	0	0	0	0	0	0	4	17	0	0	0	0	59861.72872906072	52524.64277858323	68416.21497268497	48490.426837306935	43946.12606706235	53365.363836515964	12868.725520279264	11285.852828102723	14682.614183683438	928661	928609
