# Supplementary material for: Understanding the immunological landscape of England during SARS-CoV2 Omicron variant wave
Source: PLoS One. 2022 Oct 14;17(10):e0264870. doi: 10.1371/journal.pone.0264870 (PMC9565446; doi:10.1371/journal.pone.0264870)
Supplement: S1 Data — (ZIP) [file pone.0264870.s001.zip › ImmunologicalProfiles_data/20210501_data_fig1/15-24_vaccines_and_infections_20210501.csv]

region	AZ_6plus	PF_6plus	MD_6plus	AZ_3to6	PF_3to6	MD_3to6	AZ_3less	PF_3less	MD_3less	AZAZ_6plus	PFPF_6plus	MDMD_6plus	AZAZ_3to6	PFPF_3to6	MDMD_3to6	AZAZ_3less	PFPF_3less	MDMD_3less	AZ_3rd	MD_3rd	PF_3rd	infections_med_6plus	infections_005_6plus	infections_095_6plus	infections_med_3to6	infections_005_3to6	infections_095_3to6	infections_med_3less	infections_005_3less	infections_095_3less	population	unvaccinated
North East	2	0	0	273	381	0	19593	7248	267	6	0	0	7	314	0	5389	10389	1	5	0	11	81205.11620780754	72102.71256175938	91460.66995514643	44222.338083644005	40402.999583980025	48234.55770773316	17289.74635357884	15431.188842975687	19349.482963287377	325524	281638
Yorkshire and The Humber	2	1	0	625	639	0	43368	14101	541	23	0	0	12	459	0	12313	20904	2	8	0	7	169825.4174816907	151885.5567958423	190457.68709408457	65589.87717453638	59941.613195127924	71555.98124279322	29509.831004789776	26418.191513435195	32944.20639438911	688024	595019
North West	1	2	0	1151	1146	0	63582	20025	637	12	0	0	11	945	0	15185	27143	3	15	0	30	268691.99904100294	235027.1718825833	307282.3702390223	59866.681331122134	54332.33914080631	65816.03722018698	18143.014999016625	15745.408292908822	20898.543442579088	872802	742914
East Midlands	1	0	0	627	529	0	42859	13094	227	13	0	0	5	453	0	10694	15592	1	3	0	11	102838.9418495711	92381.48963250994	114841.6222242725	82317.12219543707	75886.25015775299	89144.0980390745	27961.625585678794	25314.696022308217	30959.284024147582	592129	508020
West Midlands	1	1	0	798	827	0	48947	16723	274	9	0	0	4	451	0	9877	19930	4	5	0	11	153494.83012058475	137252.08616386738	171528.69916418177	100123.73382588943	92915.30061415663	107700.85523791176	29155.926146998077	26275.16953766978	32331.441676670405	733679	635817
East of England	1	0	0	663	663	0	47469	14646	531	10	0	0	3	481	1	11123	22307	10	7	0	9	89606.50215278011	79326.93457734435	101516.04076961285	92609.04487909639	85884.08937015742	99795.80349454848	18603.50417807952	16555.29378941214	20902.89776066699	673921	575997
South East	11	4	0	832	1133	0	67074	21695	442	50	0	0	6	999	0	14681	32663	7	18	0	19	136141.6102045164	119925.52568824953	154070.0207960555	143778.7638310142	133188.2417657672	155091.72289596702	27542.793415789365	24509.546234913545	30985.13554174536	1051522	911888
London	2	2	0	731	842	0	60288	16788	1252	36	0	0	2	522	0	11154	24123	6	13	0	10	255798.95839689297	226434.14161604937	288471.34142072534	190290.88681274388	176748.6309109273	204552.68780589185	26292.95946384252	23634.915976219956	29179.2430981852	1028009	912238
South West	4	2	1	627	762	0	39726	15809	216	36	0	0	5	639	0	10048	23707	19	10	0	17	77148.63411388548	67830.66844966251	88328.70599869131	64932.46418938731	59272.989726110216	71107.65759040424	19632.60082606044	17262.49124502401	22321.304607096827	643619	551991
