# Supplementary material for: Understanding the immunological landscape of England during SARS-CoV2 Omicron variant wave
Source: PLoS One. 2022 Oct 14;17(10):e0264870. doi: 10.1371/journal.pone.0264870 (PMC9565446; doi:10.1371/journal.pone.0264870)
Supplement: S1 Data — (ZIP) [file pone.0264870.s001.zip › ImmunologicalProfiles_data/20210501_data_fig1/25-44_vaccines_and_infections_20210501.csv]

region	AZ_6plus	PF_6plus	MD_6plus	AZ_3to6	PF_3to6	MD_3to6	AZ_3less	PF_3less	MD_3less	AZAZ_6plus	PFPF_6plus	MDMD_6plus	AZAZ_3to6	PFPF_3to6	MDMD_3to6	AZAZ_3less	PFPF_3less	MDMD_3less	AZ_3rd	MD_3rd	PF_3rd	infections_med_6plus	infections_005_6plus	infections_095_6plus	infections_med_3to6	infections_005_3to6	infections_095_3to6	infections_med_3less	infections_005_3less	infections_095_3less	population	unvaccinated
North East	3	0	0	927	1405	0	121675	24127	901	113	0	0	35	2478	0	27845	53116	6	17	0	36	108607.04355888192	97423.028375744	121172.40132055336	48586.876697244414	44583.624492833034	52899.447965674575	15925.112937139109	14191.532248222	17845.16832037069	647979	415295
Yorkshire and The Humber	10	0	0	2235	2457	0	278314	43869	2450	193	0	0	47	3774	0	60341	97995	18	40	0	54	212910.22849298237	194393.74030101573	233226.1313098567	70189.3067932382	64572.90809719218	76232.3874658954	25960.07753650218	23283.924185843825	28951.695467505488	1373945	882148
North West	5	0	0	3871	4584	0	370454	64353	3403	158	0	0	35	8425	0	81626	142575	7	67	0	172	422831.0674695012	384603.9828595706	464579.3276674898	85709.47612687017	78425.06777729522	93458.51552330112	20336.030305649212	17715.057455304584	23342.500037504153	1846546	1166811
East Midlands	4	0	0	1965	1872	0	264821	49214	1125	125	0	0	14	3265	0	46369	77463	23	37	0	59	140758.31557280445	128262.2901940441	154622.2448427795	88771.1246434502	82224.25136571567	95623.86522207924	24944.7805365939	22539.859232986335	27570.812176691834	1171687	725331
West Midlands	5	1	0	2685	3049	2	318351	58690	1197	91	0	0	37	3738	0	50107	99929	107	34	0	49	244265.1825294194	222740.43274099886	267640.6825893283	125808.31769886664	117373.17334284572	134822.29811069017	30144.094813351345	27251.39308983795	33413.48495059125	1496751	958679
East of England	2	0	0	2431	2558	8	313047	44549	4600	106	1	0	22	3187	26	56396	113242	113	46	0	42	173212.28346114894	157729.5341353418	189878.11964911406	124629.69733198511	116287.05611569976	133367.27818321827	20268.65770210343	18063.082756175645	22689.997350178233	1551341	1010965
South East	15	0	1	3163	4130	1	451923	67953	2300	307	0	0	65	8504	0	72750	170675	61	114	1	112	231388.331898436	210553.33493994633	253916.28507061684	199535.8319939882	186308.48813160518	213607.96129538913	30505.813351325665	27190.602355358245	34244.41197299156	2257610	1475535
London	21	0	0	3962	4719	1	514791	81731	5923	406	0	0	74	7453	3	84009	157253	47	98	1	155	653985.926664773	600899.5623175942	711171.4404509654	340710.1382430681	318150.59685359773	364238.3199180894	41051.58703050192	36979.133462550664	45492.270089710415	3063113	2202466
South West	10	1	0	2058	2632	1	233368	49107	1456	332	0	0	27	4446	2	44960	114478	97	49	2	62	105880.5878801588	95433.57287149037	117510.90872270697	70716.88662497	65042.050854918685	76878.88999760822	16631.132516116028	14686.687097650522	18868.669310579313	1302616	849528
