# Supplementary material for: Understanding the immunological landscape of England during SARS-CoV2 Omicron variant wave
Source: PLoS One. 2022 Oct 14;17(10):e0264870. doi: 10.1371/journal.pone.0264870 (PMC9565446; doi:10.1371/journal.pone.0264870)
Supplement: S1 Data — (ZIP) [file pone.0264870.s001.zip › ImmunologicalProfiles_data/20210501_data_fig1/45-64_vaccines_and_infections_20210501.csv]

region	AZ_6plus	PF_6plus	MD_6plus	AZ_3to6	PF_3to6	MD_3to6	AZ_3less	PF_3less	MD_3less	AZAZ_6plus	PFPF_6plus	MDMD_6plus	AZAZ_3to6	PFPF_3to6	MDMD_3to6	AZAZ_3less	PFPF_3less	MDMD_3less	AZ_3rd	MD_3rd	PF_3rd	infections_med_6plus	infections_005_6plus	infections_095_6plus	infections_med_3to6	infections_005_3to6	infections_095_3to6	infections_med_3less	infections_005_3less	infections_095_3less	population	unvaccinated
North East	1	0	0	918	1033	0	429060	75905	4351	88	0	0	31	4180	0	56215	74230	20	39	0	39	108360.24304488444	97030.31610573296	120694.33036773754	41643.11560467455	38290.72726395589	45227.451258470785	11931.868741612008	10681.58167151908	13316.748998231167	714292	68182
Yorkshire and The Humber	3	0	0	2402	1933	0	851994	106562	12022	199	0	0	76	6696	0	135582	158569	27	83	1	84	193298.93726786113	176071.635338394	212217.5874683666	65782.07336687572	60661.80712217075	71306.43534404886	20521.14638025787	18451.112352790024	22824.54843582786	1414103	137870
North West	0	0	0	5284	4281	0	1072826	157872	13524	139	0	0	54	12249	0	188266	234724	25	176	0	238	314784.40607796365	281596.84823223576	351814.70697241253	100296.02770892606	91991.57377050344	109082.3881978163	20129.259705570174	17597.401889693712	23030.068419962223	1901747	212089
East Midlands	1	0	0	2279	1473	0	816705	113869	8242	111	0	0	25	5338	0	96434	114802	31	86	2	69	152959.80618633967	139228.70219782792	168248.90306954714	86730.29767750262	80752.90317909274	93033.02926189458	20963.364753676844	19063.040466059378	23075.453099245875	1270662	111195
West Midlands	0	0	0	3543	2752	0	894188	153365	6816	45	0	0	30	5629	0	113720	157153	59	88	3	90	224968.5278338334	206306.03160889936	245032.9896980253	113310.0672689389	106236.86084650746	120822.2238081901	23359.182053473283	21223.83999111636	25761.42419997113	1486765	149284
East of England	0	0	0	3095	1933	15	1037083	125976	9118	70	0	0	22	5864	89	133940	170954	94	74	0	77	164139.23326997802	149891.3350029953	179678.25184093113	122565.10532826559	114958.92717154337	130644.96996514245	16864.216353677082	15122.478271326245	18816.152168941488	1623761	135357
South East	5	0	0	4011	3395	0	1559225	180875	23311	321	0	0	82	13631	1	166774	258217	37	125	1	133	213375.875770085	192841.00184961705	236240.1142591583	175253.33410354055	164042.68415413916	186764.85124505396	23602.451515279252	21110.91677902405	26349.16804400026	2408543	198399
London	3	1	0	6393	4985	0	1067896	155079	10925	203	0	0	53	8788	2	210838	233481	77	193	0	196	420614.6706815045	385329.06524629076	458795.38250881684	234557.49115004818	219756.31311262934	250183.8368694308	23763.085338159715	21471.28387190761	26282.670781100744	2017884	318771
South West	2	0	0	2578	1845	1	924861	140620	10141	150	0	0	24	7444	0	108624	168509	43	84	2	89	92998.3382378966	83119.0684123283	104301.56008885802	58837.46475255221	54257.38989489891	63676.972405960085	11609.001059216092	10274.403046824975	13109.85671926202	1494639	129622
