# Supplementary material for: Understanding the immunological landscape of England during SARS-CoV2 Omicron variant wave
Source: PLoS One. 2022 Oct 14;17(10):e0264870. doi: 10.1371/journal.pone.0264870 (PMC9565446; doi:10.1371/journal.pone.0264870)
Supplement: S1 Data — (ZIP) [file pone.0264870.s001.zip › ImmunologicalProfiles_data/20210501_data_fig1/65-74_vaccines_and_infections_20210501.csv]

region	AZ_6plus	PF_6plus	MD_6plus	AZ_3to6	PF_3to6	MD_3to6	AZ_3less	PF_3less	MD_3less	AZAZ_6plus	PFPF_6plus	MDMD_6plus	AZAZ_3to6	PFPF_3to6	MDMD_3to6	AZAZ_3less	PFPF_3less	MDMD_3less	AZ_3rd	MD_3rd	PF_3rd	infections_med_6plus	infections_005_6plus	infections_095_6plus	infections_med_3to6	infections_005_3to6	infections_095_3to6	infections_med_3less	infections_005_3less	infections_095_3less	population	unvaccinated
North East	0	0	0	1749	913	0	66481	34228	18	11	0	0	16	416	0	126191	59052	28	41	0	20	30790.143063342482	27556.247487283712	34296.475713126136	14106.495573570313	12985.107686511568	15306.168233805027	3113.2680573364555	2789.82079421939	3471.305462524721	290731	1567
Yorkshire and The Humber	0	0	0	4397	2352	0	110310	34031	44	56	0	0	25	825	0	250276	140064	41	105	0	39	53315.753530479604	48579.59361919885	58513.024831812596	20660.546189998775	19051.34299463171	22372.747009137347	4891.428065982504	4403.912959318982	5429.032254268289	560005	17440
North West	0	0	0	8322	5756	0	133110	42889	56	21	0	0	46	1908	0	313062	215401	21	192	0	129	85744.40669391243	76789.56128146283	95711.4085628881	32890.61591696084	30203.76299932575	35784.753154629325	4871.921826381119	4261.10793925461	5575.172907320438	746862	25949
East Midlands	0	0	0	4046	1804	0	107940	47755	30	25	0	0	20	605	0	202758	129196	25	95	0	45	40798.18439840877	37009.54872743278	44999.685328085674	24760.54016555066	23015.905012219788	26588.914603664394	4632.76574752269	4215.991227426179	5095.4189203471	518106	23762
West Midlands	0	0	0	6249	3856	0	109112	28027	26	49	0	0	16	972	0	262706	150790	7	106	0	52	58044.0973743882	53066.06743100487	63396.679368010315	33446.91405375147	31329.83527763658	35632.68065632241	5336.324574124149	4844.593849808214	5879.392075101771	587486	25518
East of England	0	0	0	4785	3033	1	141736	31868	36	15	0	0	12	969	7	269609	177597	10	108	0	58	43899.41951322195	39842.83619856019	48354.54803681649	36767.74504819819	34459.24213944497	39172.51272965812	3766.4366982755696	3381.144239264066	4194.148476884628	658405	28561
South East	1	0	0	8210	4003	0	220550	52367	78	137	0	0	30	1920	1	389631	228590	10	165	0	76	51151.81006606069	46164.07746049016	56635.05576605305	47353.40157544155	44363.650127475295	50512.268820523765	4921.617636629978	4399.287735624928	5504.1257875594	944688	38919
London	0	0	0	7805	6473	0	77507	17709	93	40	0	0	21	2270	1	210120	206114	17	181	0	151	74382.9789388886	67668.99677938163	81756.65191652205	51057.48624897705	47802.16341762009	54524.37157002222	3758.2535406647744	3393.977573029722	4159.582222670042	575433	46931
South West	0	0	0	4515	2171	0	154423	38806	39	55	0	0	19	784	0	278695	161286	4	109	0	71	23912.98241730119	21354.271424605184	26831.465452421777	17412.35220976253	16045.393693080456	18862.091191929976	2622.300342762064	2331.2364038984597	2948.9711063001046	665677	24700
