# Supplementary material for: Understanding the immunological landscape of England during SARS-CoV2 Omicron variant wave
Source: PLoS One. 2022 Oct 14;17(10):e0264870. doi: 10.1371/journal.pone.0264870 (PMC9565446; doi:10.1371/journal.pone.0264870)
Supplement: S1 Data — (ZIP) [file pone.0264870.s001.zip › ImmunologicalProfiles_data/20210501_data_fig1/75+_vaccines_and_infections_20210501.csv]

region	AZ_6plus	PF_6plus	MD_6plus	AZ_3to6	PF_3to6	MD_3to6	AZ_3less	PF_3less	MD_3less	AZAZ_6plus	PFPF_6plus	MDMD_6plus	AZAZ_3to6	PFPF_3to6	MDMD_3to6	AZAZ_3less	PFPF_3less	MDMD_3less	AZ_3rd	MD_3rd	PF_3rd	infections_med_6plus	infections_005_6plus	infections_095_6plus	infections_med_3to6	infections_005_3to6	infections_095_3to6	infections_med_3less	infections_005_3less	infections_095_3less	population	unvaccinated
North East	0	0	0	3778	3798	0	4139	1001	1	0	0	0	19	19234	0	95416	112637	6	107	0	86	28254.78502368528	25568.74378432941	31151.103441631676	12948.110056223935	11969.606222695673	13973.521935355791	1699.7744345920153	1525.1064499157148	1894.0768808086011	231641	0
Yorkshire and The Humber	0	0	0	7764	7944	0	11405	1640	11	24	0	0	30	36297	0	182053	224228	9	143	0	85	51203.50317925527	47241.54301710378	55506.36289384685	20961.01727842998	19389.44767521095	22621.0336062324	3092.8978179904907	2786.1619609620493	3431.746923505585	456331	0
North West	0	0	0	11152	12122	0	15499	2478	14	3	0	0	119	47204	0	210315	320298	16	295	0	259	75740.48132566098	68651.17404149278	83331.81023158156	32949.463432216726	30366.448698800425	35578.57933948616	3072.68125996621	2689.2073799460322	3504.7866155152847	607763	0
East Midlands	0	0	0	7273	6936	0	14270	2137	5	9	0	0	23	15755	0	145631	241915	0	182	0	242	37833.68746177314	34774.30539408939	41173.17705982368	25186.951267874378	23528.787719268585	26906.27685555767	3034.6856149667706	2763.079427832841	3333.0642263885566	408925	0
West Midlands	0	0	0	8700	8186	0	15763	2086	5	21	0	0	47	36575	0	186770	263820	1	191	0	115	48752.73849618914	45132.45844282172	52635.550458788915	31347.781984798472	29518.700255826632	33242.10525209615	3178.9241745886	2889.1502776192638	3498.289529084281	501750	0
East of England	0	0	0	9835	8126	0	18121	2075	11	3	0	0	23	45686	0	209198	290738	2	187	0	97	40473.46937744562	37167.00116082545	44060.18782696732	39845.79722159347	37578.41935031293	42226.30232876681	2558.51764029294	2299.0828367491426	2846.4815147223735	560070	0
South East	0	1	0	14392	15214	0	24050	2947	9	68	0	0	95	61029	0	308944	426719	2	247	0	150	50107.56220184023	45759.95524984893	54742.894034642144	52602.91344236277	49547.00079691198	55743.32244655358	3380.5369569133227	3026.923254515413	3772.0255560353976	817077	0
London	0	0	0	9256	10547	0	21085	3369	25	12	0	0	46	45219	1	124985	226191	1	267	0	240	44150.744478208166	40755.63942928703	47849.639624044314	34149.513629280016	32105.812267666704	36291.69370498469	1906.6668995463037	1721.1752997882536	2108.6150128226045	483780	42536
South West	0	0	0	9557	8892	0	11812	1628	14	23	0	0	20	43718	0	230797	299180	7	198	3	122	24975.43380665662	22623.497181999504	27545.26386322095	19727.522141064517	18278.843118563655	21213.993833089604	1844.9018446608748	1639.5747280449684	2076.8943621747	564523	0
