# Supplementary material for: Understanding the immunological landscape of England during SARS-CoV2 Omicron variant wave
Source: PLoS One. 2022 Oct 14;17(10):e0264870. doi: 10.1371/journal.pone.0264870 (PMC9565446; doi:10.1371/journal.pone.0264870)
Supplement: S1 Data — (ZIP) [file pone.0264870.s001.zip › ImmunologicalProfiles_data/20220112_data_fig1/0-14_vaccines_and_infections_20220112.csv]

region	AZ_6plus	PF_6plus	MD_6plus	AZ_3to6	PF_3to6	MD_3to6	AZ_3less	PF_3less	MD_3less	AZAZ_6plus	PFPF_6plus	MDMD_6plus	AZAZ_3to6	PFPF_3to6	MDMD_3to6	AZAZ_3less	PFPF_3less	MDMD_3less	AZ_3rd	MD_3rd	PF_3rd	infections_med_6plus	infections_005_6plus	infections_095_6plus	infections_med_3to6	infections_005_3to6	infections_095_3to6	infections_med_3less	infections_005_3less	infections_095_3less	population	unvaccinated
North East	1	6	0	0	11405	0	0	33559	23	0	5	0	0	53	0	1	5526	7	0	0	19	139340.40152869292	118180.55957957811	163692.4408075263	82923.58586116334	71312.14344448221	95593.14677350118	114672.47058498129	100901.3521159403	129829.47049884702	447742	397137
Yorkshire and The Humber	2	8	0	0	24438	1	0	70671	25	1	14	0	0	224	0	0	9579	4	0	0	32	193867.76835914786	166178.4472513491	226765.96241397248	153306.10428201358	135636.9573277967	172607.14550502776	232280.37182234586	209579.19948399474	256996.8174004631	987207	882208
North West	12	12	0	0	38595	0	1	80875	18	4	27	0	0	210	0	0	14312	6	0	0	42	679810.9487415431	597946.3547994468	768305.0123117183	120873.20399248095	104442.48708215996	139051.1036893338	203371.45779305763	179629.84205526602	229332.17426750035	1316373	1182259
East Midlands	12	8	0	2	22614	0	0	63242	99	3	11	0	0	326	0	0	12854	11	0	0	31	196794.37621971182	169127.07661420084	228615.7569241056	153840.57665503377	135333.54232929173	173569.04573702312	223461.68600398654	199665.02586193956	249253.04130756637	842640	743427
West Midlands	6	22	0	0	25218	0	1	78361	3	1	21	0	0	145	0	0	9616	0	0	0	32	262381.2024722688	224519.83624539746	306011.2336178238	181897.36799516974	160061.6176275807	206214.04528122832	288911.98146630556	259399.01552991796	320577.4801160488	1094326	980900
East of England	2	18	0	1	36283	0	0	76314	25	2	47	0	0	157	0	1	19528	16	0	1	38	205108.24277093724	176716.23543188476	238078.92681703824	171362.04723947658	151505.19013936832	192821.95631465001	303746.05370784766	274778.0050740386	335337.11666398955	1133716	1001283
South East	8	17	0	0	53399	1	5	132149	23	26	40	0	0	247	0	4	25001	12	0	1	70	308331.7579205862	268655.3617801955	353456.1813721316	199010.02681067795	176367.1562968758	223499.1176071758	423078.386247492	383665.7860283061	464533.2453327115	1654185	1443182
London	14	26	1	1	35096	2	2	89829	31	26	36	1	2	172	4	1	14648	3	0	0	26	491383.968280009	423037.0900094275	570466.5804185944	188170.51589816803	165493.11177473067	212722.3746188116	548327.8263408769	503035.1947447122	595679.6972733558	1739862	1599941
South West	2	18	0	0	15022	0	1	88823	12	15	29	0	4	210	0	0	9648	4	0	0	52	134731.70311008388	114292.25691460643	158386.2450157602	182086.6516467313	161294.858882474	204582.90037311913	228257.02410787402	203513.12361702806	255485.78873780151	928661	814821
England	59	135	1	4	262070	4	10	713823	259	78	230	1	6	1744	4	7	120712	63	0	2	342	2611750.369402981	2258653.2186260866	3013778.339698671	1433470.0803809152	1261447.06490476	1620660.8358998706	2566107.258074767	2314166.5445111436	2837024.8315982837	10144712	9045158
