# Supplementary material for: Understanding the immunological landscape of England during SARS-CoV2 Omicron variant wave
Source: PLoS One. 2022 Oct 14;17(10):e0264870. doi: 10.1371/journal.pone.0264870 (PMC9565446; doi:10.1371/journal.pone.0264870)
Supplement: S1 Data — (ZIP) [file pone.0264870.s001.zip › ImmunologicalProfiles_data/20220112_data_fig1/15-24_vaccines_and_infections_20220112.csv]

region	AZ_6plus	PF_6plus	MD_6plus	AZ_3to6	PF_3to6	MD_3to6	AZ_3less	PF_3less	MD_3less	AZAZ_6plus	PFPF_6plus	MDMD_6plus	AZAZ_3to6	PFPF_3to6	MDMD_3to6	AZAZ_3less	PFPF_3less	MDMD_3less	AZ_3rd	MD_3rd	PF_3rd	infections_med_6plus	infections_005_6plus	infections_095_6plus	infections_med_3to6	infections_005_3to6	infections_095_3to6	infections_med_3less	infections_005_3less	infections_095_3less	population	unvaccinated
North East	851	6121	832	15	15971	299	15	26558	1731	8981	8094	169	249	49628	6773	53	38956	1798	29	34604	38778	154368.18230238487	131022.9140216158	181174.03891343303	37148.74354330018	31924.584554161574	42817.192879096765	49308.215810393405	43749.856974853006	55356.9338547374	325524	85019
Yorkshire and The Humber	1914	11662	1807	52	32980	778	28	58741	3782	20657	21487	770	831	94676	15134	234	82434	3325	72	49322	101362	260690.07360628934	222114.37317125528	305113.53940896504	74882.0957265207	66149.69808827313	84377.47340113034	98428.38626324419	89404.9002484238	108149.64240783169	688024	185976
North West	3335	17086	2014	89	45236	1032	52	73668	3439	32782	40053	600	1375	122341	15448	424	103135	4298	135	46349	127830	337090.2049929383	282112.146158836	398483.0458732628	51709.69696765849	44618.59777099856	59479.955503451405	97994.5724997531	87760.51951431051	108819.09462184331	872802	232081
East Midlands	1535	9366	591	40	28033	352	59	50110	1599	18752	14842	228	566	93612	5109	207	78714	1870	41	50092	95524	217204.07573714957	186907.48753246674	251861.9149430439	66106.50207495083	58071.19056932283	74654.95158205276	91333.29097734309	82167.81556378104	101243.5683615401	592129	140887
West Midlands	2280	11790	1052	53	35771	561	52	66555	2052	22666	18429	258	877	100401	9872	284	91697	2642	74	42049	106294	282372.02927688044	241043.25267975486	328982.49028838315	78231.2225004437	68630.65711519847	88749.42771249906	119477.55386680565	107975.57311635623	131665.62751981098	733679	217970
East of England	1936	9573	1869	43	38441	786	41	58307	2532	20229	15441	581	622	98934	15911	209	102258	4365	64	55702	115177	194918.73654749716	167619.74711163697	225848.06210092365	61961.5265087004	54624.48500704531	69999.38541097188	98254.5385857233	89206.68843085036	108196.40271177264	673921	130900
South East	2367	15262	3017	104	55715	1999	42	97907	3077	26062	22082	1021	978	147880	27424	286	156869	6716	131	66036	209347	286698.69890102075	248263.8058683425	330602.7039688469	74892.54949950229	66174.19395931812	84438.00131007517	139248.39811989357	126756.32517508316	152401.2222007187	1051522	207200
London	3078	18836	2292	206	50439	1751	153	94969	9960	29068	34758	1337	1381	159537	17725	488	121308	6520	114	55277	133367	443238.26370837144	382924.51947847195	510463.53534325707	68159.54225958332	59699.63586431146	77258.93675062676	173451.53123279	159040.65271266122	188646.49710725277	1028009	285445
South West	1494	9870	1346	76	27407	512	45	61649	3430	15483	14889	507	706	97708	11633	183	91927	3467	74	63108	124533	170089.82700645027	144701.29342830024	199666.65356799008	81810.22588749343	72229.24374656995	92136.54178236047	86052.00961803056	77060.04752032517	95912.64632397967	643619	113572
England	18790	109566	14820	678	329993	8070	487	588464	31602	194680	190075	5471	7585	964717	125029	2368	867298	35001	734	462539	1052212	2346670.0920789824	2006709.5394506804	2732195.9844081057	594902.1049681533	522122.2866751994	673911.8663322646	953548.4969739767	863122.3792566444	1050391.6351094872	6588393	1578214
