# Supplementary material for: Understanding the immunological landscape of England during SARS-CoV2 Omicron variant wave
Source: PLoS One. 2022 Oct 14;17(10):e0264870. doi: 10.1371/journal.pone.0264870 (PMC9565446; doi:10.1371/journal.pone.0264870)
Supplement: S1 Data — (ZIP) [file pone.0264870.s001.zip › ImmunologicalProfiles_data/20220112_data_fig1/25-44_vaccines_and_infections_20220112.csv]

region	AZ_6plus	PF_6plus	MD_6plus	AZ_3to6	PF_3to6	MD_3to6	AZ_3less	PF_3less	MD_3less	AZAZ_6plus	PFPF_6plus	MDMD_6plus	AZAZ_3to6	PFPF_3to6	MDMD_3to6	AZAZ_3less	PFPF_3less	MDMD_3less	AZ_3rd	MD_3rd	PF_3rd	infections_med_6plus	infections_005_6plus	infections_095_6plus	infections_med_3to6	infections_005_3to6	infections_095_3to6	infections_med_3less	infections_005_3less	infections_095_3less	population	unvaccinated
North East	5847	13252	1474	106	5429	323	57	10092	3261	48017	34645	1714	4553	79878	10507	658	24830	3041	197	154504	165029	193220.40866353907	164423.02163401395	225677.23340988	53264.41378785504	45703.40845613045	61518.89123054559	93893.97912191931	83531.67178932081	105119.76822115322	647979	80565
Yorkshire and The Humber	11309	24062	3076	343	11253	904	120	27070	5696	105998	83621	4334	9437	151409	26668	1656	54725	4846	545	213771	448258	313633.21443133213	272546.43704551464	359597.4546196328	97133.19253534378	85838.67953735312	109515.1547328468	161289.917933218	146480.1810103617	177307.95323858157	1373945	184844
North West	17891	34683	4337	423	16069	1319	222	41019	6020	155053	133396	5395	14148	209183	32465	3344	77934	7765	929	219104	623472	506192.1590634587	438541.93721983174	581396.0996208367	75818.64412333422	65534.05436704365	87122.16528673342	157864.2947987998	141574.12047340084	175210.45298382232	1846546	242375
East Midlands	8276	17648	1017	284	7456	438	216	23994	2602	85950	64128	1680	8929	139687	8009	1717	45173	2881	398	195063	415213	265946.1245511306	230112.62622202426	306097.3076596063	84204.95409054846	73876.15032147913	95273.68292279977	151708.59954506523	136300.47363678395	168382.82225558997	1171687	140928
West Midlands	13671	24525	1725	288	12907	658	173	35152	3695	119820	76082	2247	13166	177761	16299	2788	66520	4267	587	179999	511460	396606.89275911025	344374.09925433685	453873.0987998562	110862.95224759901	97290.11449788247	125918.56929994516	206209.00614341578	186309.7607249619	227420.34664275136	1496751	232961
East of England	10815	20978	3369	258	10006	1053	141	29264	5330	107725	75922	4937	10109	178614	27008	2003	58419	7335	555	290073	546997	304634.1186343312	265843.32030006597	347609.2535457304	87249.85733671096	76895.07868646435	98482.93142991656	175189.16607981035	158933.43243310557	193050.25123504302	1551341	160430
South East	14551	28267	5197	486	12788	2397	232	44986	5797	140490	111974	7643	15507	243167	51610	2676	82835	10238	1103	302537	996900	447918.6848444344	393276.59285940445	508228.4716514659	103649.25658068682	91556.25407101978	116703.97183974633	231765.06997451984	210958.17877014037	253952.89055954904	2257610	176229
London	20550	43560	5388	1254	23826	2364	661	71063	21491	212532	199296	13556	24146	377858	50008	5104	131684	14785	1195	405408	927443	951269.0255752306	841375.8422640553	1072403.516644872	135269.86700024133	118595.3270564604	153325.8246416002	423205.0893348507	388753.92419681285	459515.6988606244	3063113	509941
South West	8253	17814	2455	301	8814	474	127	21128	5542	71492	55401	5197	7488	158373	20833	1286	49293	5218	572	256401	525412	206284.2288908335	176882.37237312034	239216.31953607194	96590.19840811429	85279.47479754752	108794.58521324857	132793.72809331014	118771.2012764754	148182.98800772242	1302616	80742
England	111163	224789	28038	3743	108548	9930	1949	303768	59434	1047077	834465	46703	107483	1715930	243407	21232	591413	60376	6081	2216860	5160184	3585704.857413401	3127376.2491723676	4094098.755487952	844043.3361104338	740568.541791381	956655.7765973825	1733918.851024909	1571612.9443113632	1908143.1720048373	14810657	1908084
