# Supplementary material for: Understanding the immunological landscape of England during SARS-CoV2 Omicron variant wave
Source: PLoS One. 2022 Oct 14;17(10):e0264870. doi: 10.1371/journal.pone.0264870 (PMC9565446; doi:10.1371/journal.pone.0264870)
Supplement: S1 Data — (ZIP) [file pone.0264870.s001.zip › ImmunologicalProfiles_data/20220112_data_fig1/45-64_vaccines_and_infections_20220112.csv]

region	AZ_6plus	PF_6plus	MD_6plus	AZ_3to6	PF_3to6	MD_3to6	AZ_3less	PF_3less	MD_3less	AZAZ_6plus	PFPF_6plus	MDMD_6plus	AZAZ_3to6	PFPF_3to6	MDMD_3to6	AZAZ_3less	PFPF_3less	MDMD_3less	AZ_3rd	MD_3rd	PF_3rd	infections_med_6plus	infections_005_6plus	infections_095_6plus	infections_med_3to6	infections_005_3to6	infections_095_3to6	infections_med_3less	infections_005_3less	infections_095_3less	population	unvaccinated
North East	6550	2030	157	102	834	32	26	2254	938	63178	12796	974	3643	6177	606	760	5361	1968	673	264686	306342	157934.99788745228	134158.78088273073	184668.4826208353	37921.05512250253	32570.80532539975	43757.422600151236	93469.31015987507	83117.34712695706	104777.4087850906	714292	34205
Yorkshire and The Humber	12833	4155	299	285	1783	94	71	6019	1433	128090	23668	2129	7819	14481	1572	1712	13362	2988	1327	330889	795078	265739.85687150276	231508.08113712023	303463.5759740478	67256.2545113426	59527.81051527037	75731.9536392807	139998.427493983	127122.65612464877	153989.23144264324	1414103	64016
North West	22003	7458	699	412	2864	185	142	10300	1798	188170	42045	3617	12473	22619	2571	3487	22256	3415	2781	362076	1115673	404222.2489352543	347022.65283808555	467209.05343968497	64381.35132260451	55779.836845701575	73826.68968626014	161231.53165145376	144615.82515032872	178988.95300300088	1901747	74703
East Midlands	10606	2673	130	339	1180	59	252	6101	1001	107019	16822	1376	7806	10391	612	1965	12159	2872	1142	313855	725204	243839.45454105473	211568.80749984217	279503.5074329855	63317.52893306378	55617.677160408115	71506.63497923785	147083.60447508312	132210.38571371444	163465.8788984322	1270662	47098
West Midlands	15782	4179	222	316	2278	80	91	9006	1109	142215	27033	1208	11375	16038	1097	2891	19162	2948	1609	256936	916806	328855.1117172642	287529.3574357209	374062.08864211664	71785.75014542784	63146.32549253011	81370.75448149802	172477.84420284143	155825.42379193628	190368.81243365997	1486765	54384
East of England	14081	3504	361	268	1828	129	54	7317	1806	136582	21008	1877	8952	14677	1776	2278	14927	3951	1673	497350	848053	270478.89639932255	237058.59900136993	307138.80450121034	62149.08802499335	54928.155469738835	70003.13043017256	157209.87412221404	142493.1101115287	173284.13288136784	1623761	41309
South East	18904	5102	572	444	2537	359	143	12852	2111	178072	29663	4109	14299	18955	3153	3002	23373	3927	2890	420476	1613531	372300.7712949441	327993.08733719203	420697.3955234996	71794.28226276855	63526.40235415859	80757.22913466484	196165.35441156925	178508.49101634574	214990.02990818708	2408543	50069
London	27880	9133	632	1241	5675	459	502	22763	6584	263953	55003	3411	25928	40894	3018	6796	37605	6375	3094	358750	1058325	600724.8508111319	532150.1909677896	676202.471854322	66893.75133196732	58745.94926474996	75735.7560606803	249206.531529029	228438.3131148366	270858.3339322195	2017884	79863
South West	11027	3133	286	282	1565	55	60	5987	1795	100658	20147	2069	6673	11964	1211	1503	13786	4158	1740	378175	891351	155806.50413926947	133679.50256772846	180868.59522432642	64004.54354368894	56645.33748432105	71938.73170315608	116926.57450236005	104584.98117699396	130634.72902631563	1494639	37014
England	139666	41367	3358	3689	20544	1452	1341	82599	18575	1307937	248185	20770	98968	156196	15616	24394	161991	32602	16929	3183193	8270363	2799902.6925971964	2442669.0596675794	3193813.975213029	569503.6051983593	500488.2999122783	644628.3027151017	1433769.0525484085	1296916.5333272903	1581357.510310917	14472585	622850
