# Supplementary material for: Understanding the immunological landscape of England during SARS-CoV2 Omicron variant wave
Source: PLoS One. 2022 Oct 14;17(10):e0264870. doi: 10.1371/journal.pone.0264870 (PMC9565446; doi:10.1371/journal.pone.0264870)
Supplement: S1 Data — (ZIP) [file pone.0264870.s001.zip › ImmunologicalProfiles_data/20220112_data_fig1/65-74_vaccines_and_infections_20220112.csv]

region	AZ_6plus	PF_6plus	MD_6plus	AZ_3to6	PF_3to6	MD_3to6	AZ_3less	PF_3less	MD_3less	AZAZ_6plus	PFPF_6plus	MDMD_6plus	AZAZ_3to6	PFPF_3to6	MDMD_3to6	AZAZ_3less	PFPF_3less	MDMD_3less	AZ_3rd	MD_3rd	PF_3rd	infections_med_6plus	infections_005_6plus	infections_095_6plus	infections_med_3to6	infections_005_3to6	infections_095_3to6	infections_med_3less	infections_005_3less	infections_095_3less	population	unvaccinated
North East	1621	504	6	9	97	2	0	518	262	10241	3509	6	192	423	16	49	839	418	405	56164	223274	45791.6532	38973.20349	53460.69457	11553.12494	9901.883789	13349.23617	34798.31518	30977.25469	38954.65448	290731	0
Yorkshire and The Humber	3204	1023	10	39	173	5	13	1187	313	19808	6600	37	550	1116	57	162	1804	277	659	73880	447054	69697.48112	60834.35928	79415.58943	18772.89584	16597.76121	21170.22894	46998.02458	42623.95037	51662.58808	560005	2034
North West	5006	1842	28	64	322	9	31	2112	399	28450	11771	46	906	1809	126	352	3082	347	1312	66977	620879	109563.2301	94579.87419	125997.6015	18522.16655	16047.13913	21287.57893	55270.52477	49572.97796	61317.09443	746862	992
East Midlands	2872	870	11	58	107	5	25	1281	282	15980	5909	17	508	878	26	188	1695	270	615	69674	407295	61741.00921	53671.24187	70624.01237	16630.26414	14602.38718	18809.71092	46136.19634	41452.91142	51307.96863	518106	9540
West Midlands	3806	1147	11	49	251	6	20	1868	259	22609	7703	14	774	1241	41	280	2321	204	739	32106	503978	84177.4477	73735.20111	95556.85872	19694.43977	17296.94758	22364.58659	57116.42709	51689.4905	63038.52362	587486	8059
East of England	3732	1068	17	31	234	9	6	1549	482	19641	6546	27	594	1157	98	178	2133	427	854	112547	492219	71251.2045	62701.09495	80671.84734	16546.3697	14603.41611	18691.43725	49097.35999	44445.82949	54161.19034	658405	14856
South East	5331	1566	24	91	383	30	23	3138	567	27176	8712	61	869	1682	170	331	3370	395	1625	70157	804199	87429.27832	77229.2348	98643.67074	17679.22709	15638.34192	19926.03499	55783.3771	50718.474	61176.37683	944688	14788
London	5368	2042	31	196	940	43	96	5033	1514	32635	13385	75	2091	3624	186	772	4668	691	1936	42867	443288	109051.4171	96398.12032	122882.8202	13044.48123	11432.4888	14785.24682	57230.13159	52335.11334	62415.97352	575433	13952
South West	3515	991	11	26	231	5	5	1453	455	18601	5997	35	500	1030	54	178	1959	466	1085	95391	525371	40187.95781	34493.44643	46560.29811	17588.61962	15525.75886	19808.64618	37433.5501	33465.91937	41877.854	665677	8318
England	34455	11053	149	563	2738	114	219	18139	4533	195141	70132	318	6984	12960	774	2490	21871	3495	9230	619763	4467557	678890.679	592615.7764	773813.3929	150031.5889	131646.1246	170192.7068	439863.9067	397281.9211	485912.2239	5960269	477591
