# Supplementary material for: Understanding the immunological landscape of England during SARS-CoV2 Omicron variant wave
Source: PLoS One. 2022 Oct 14;17(10):e0264870. doi: 10.1371/journal.pone.0264870 (PMC9565446; doi:10.1371/journal.pone.0264870)
Supplement: S1 Data — (ZIP) [file pone.0264870.s001.zip › ImmunologicalProfiles_data/20220112_data_fig1/75+_vaccines_and_infections_20220112.csv]

region	AZ_6plus	PF_6plus	MD_6plus	AZ_3to6	PF_3to6	MD_3to6	AZ_3less	PF_3less	MD_3less	AZAZ_6plus	PFPF_6plus	MDMD_6plus	AZAZ_3to6	PFPF_3to6	MDMD_3to6	AZAZ_3less	PFPF_3less	MDMD_3less	AZ_3rd	MD_3rd	PF_3rd	infections_med_6plus	infections_005_6plus	infections_095_6plus	infections_med_3to6	infections_005_3to6	infections_095_3to6	infections_med_3less	infections_005_3less	infections_095_3less	population	unvaccinated
North East	2622	2139	1	3	93	0	2	281	84	9131	7614	2	96	880	7	42	625	109	387	12396	219879	37602.63418	32327.09832	43448.85404	8340.028479	7163.454707	9617.002093	27277.10793	24315.81867	30492.88958	256767	374
Yorkshire and The Humber	5251	3421	4	33	159	4	7	710	134	18880	13969	9	282	2521	20	82	1527	106	607	18921	436814	63388.59996	55895.47379	71513.60357	14586.56087	12912.6608	16413.8462	38665.54002	35170.28633	42469.58268	504887	1426
North West	7742	5099	10	65	317	3	18	1284	186	25582	21446	9	482	2992	48	152	2505	160	1291	18824	576538	93874.3509	81878.57765	106929.8821	13773.76459	11937.61276	15791.62379	43487.77377	39052.69288	48210.39404	665216	463
East Midlands	5291	3183	1	33	90	1	8	710	140	16673	12494	3	305	1550	8	104	1450	116	877	18038	403331	55113.41291	48322.96392	62498.08988	12309.91848	10829.4166	13889.82657	36625.59423	32953.05253	40615.61986	465237	831
West Midlands	6284	4104	4	44	213	1	11	1063	100	21442	16464	7	470	1568	23	177	1775	101	656	9719	491293	68834.13137	60770.07343	77498.01053	13681.16545	12032.70123	15515.31782	42949.32702	38873.06694	47319.5751	556256	737
East of England	7383	3668	10	25	193	7	7	988	230	21400	15728	4	278	1295	41	89	1617	192	766	36966	534449	66973.00866	59467.3486	75131.65493	12792.38563	11298.84247	14403.93217	40190.74349	36447.17736	44272.0773	626821	1485
South East	9705	6353	6	65	345	6	15	2071	262	29040	22760	8	479	3700	29	179	2974	154	1852	20141	813200	84067.82404	74981.15218	93934.05742	13429.48378	11897.34167	15105.54434	44257.40979	40339.66561	48462.69122	915598	2254
London	6350	4045	13	128	642	16	97	2998	715	24312	18955	17	1038	2544	78	491	3063	282	4925	17191	386914	63553.88515	56786.48107	70937.59854	7908.171002	6938.026988	8952.715392	36607.63904	33474.7071	39881.31572	473897	0
South West	6637	3977	2	30	228	3	5	1021	212	20733	16292	8	271	2239	14	89	1688	130	1535	27501	564220	39408.84571	34244.71347	45097.18382	14370.65912	12720.63322	16147.1128	32443.3832	29059.85188	36206.87696	649205	2370
England	57265	35989	51	426	2280	41	170	11126	2063	187193	145722	67	3701	19289	268	1405	17224	1350	12896	179697	4426638	572816.6929	504673.8824	646988.9348	111192.1374	97730.69044	125836.9212	342504.5185	309686.3193	377931.0224	5130514	25653
																		5251914.609
